# Supplementary material for: The chromosome‐level genome provides insight into the molecular mechanism underlying the tortuous‐branch phenotype of Prunus mume
Source: New Phytol. 2021 Dec 17;235(1):141–56. doi: 10.1111/nph.17894 (PMC9299681; doi:10.1111/nph.17894)
Supplement: Supplementary file 2 — Table S1 Primer sequences used for quantitative reverse transcription polymerase chain reaction (qRT‐PCR) in this study. Table S2 Sequencing data of Prunus mume generated by the BGI‐seq 500 platform. Table S3 Statistical results of genome sequencing using the Oxford Nanopore platform. Table S4 Statistical results of NT comparisons among six species of Prunus plants. Table S5 Genome analysis results using the K‐mer method. Table S6 Genome assembly results based on Nanopore sequencing. Table S7 Statistical results of Hi‐C sequencing. Table S8 Assembly results of the genome based on the Hi‐C platform. Table S9 Statistical analysis of genome length and mounting rate at the chromosome level. Table S10 Statistical results of genome assembly evaluation according to Busco. Table S11 Statistical results of genome read depth/coverage assessment. Table S12 Summary of repeated sequences. Table S13 Transposable element (TE) statistical results for different repetition types. Table S14 Gene structure annotation and Busco evaluation results. Table S15 Gene functional annotation. Table S16 Noncoding RNA annotation results. Table S17 Genomic information concerning 12 species. Table S18 GO enrichment results of differentially expressed genes (DEGs) in the leaf buds between straight and tortuous branches. Table S19 GO enrichment results of differentially expressed genes (DEGs) in the stem tips between straight and tortuous branches. Table S20 KEGG enrichment results of differentially expressed genes (DEGs) in the leaf buds between straight and tortuous branches. Table S21 KEGG enrichment results of differentially expressed genes (DEGs) in the stem tips between straight and tortuous branches. Table S22 Genes related to putative regulatory pathways involved in stem morphology. Table S23 Duplicated PmCYCD gene pairs. Table S24 Synteny analysis of cyclin genes between Prunus mume var. tortuosa and Vitis vinifera. Table S25 Comparative analysis of the sequenced genomes of species in the Pr [file NPH-235-141-s002.xlsx]

## Sheet: Sheet1
New Phytologist Supporting Information
Article title: The chromosome-level genome provides insight into the molecular mechanism underlying the tortuous-branch phenotype of Prunus mume
Authors: Tangchun Zheng, Ping Li, Xiaokang Zhuo, Weichao Liu, Like Qiu, Lulu Li, Cunquan Yuan, Lidan Sun, Zhiyong Zhang, Jia Wang, Tangren Cheng and Qixiang Zhang
Article acceptance date: 20 November 2021

## Sheet: Table S1
Table S1. Primer sequences used for qRT-PCR in this study
Primer name	Sequence 5’-3’
PmCYCD1;1-F	ATGTCTTCCTCTTCCTCTTCCTCCTC
PmCYCD1;1-R	TTATCTACGGCGGCTGTACATCAGAG
PmCYCD1;2-F	ATGTCATCGGTTTGGAGCTCCGACTG
PmCYCD1;2-R	TTACTCGGAGTTTCCTTTGTCATCATC
PmCYCD2;1-F	ATGGCAGACAGCTTTGACTGTGCC
PmCYCD2;1-R	TCATGACTTGGAGTCCATTTTAGACGG
PmCYCD3;1-F	ATGGCAATGAAACAAAATGAACAAAACC
PmCYCD3;1-R	TTAAGGAGGGCTACCCACAATTCCCAC
PmCYCD1;1-RT-F	TGTCTTCCTCTTCCTCTTCCTC
PmCYCD1;1-RT-R	GAGGCGGGAGATGTAGTTTG
PmCYCD1;2-RT-F	GGATTTACAGGTGGAAGGTACG
PmCYCD1;2-RT-R	CTGAAGGGTGTTATGGATCGTAG
PmCYCD2;1-RT-F	AATACCCACAATCAAGACCCC
PmCYCD2;1-RT-R	CTCACTCTCCCTCTTAACCATTG
PmCYCD3;1-RT-F	CTTTAGAGGAAGTGACCAGTGAG
PmCYCD3;1-RT-R	ACAAGCTCTTCATCTTCCCAG
Atactin-RT-F	GGTAACATTGTGCTCAGTGGTGG
Atactin-RT-R	AACGACCTTAATCTTCATGCTGC
AtCYCD1-RT-F	CCTTTCTCGGGTTCTTTATCTCC
AtCYCD1-RT-R	TCAATCCGTCACACCAAGTC
AtCYCD2-RT-F	GCAGTGTCTGTTTCCATTTCAG
AtCYCD2-RT-R	CCTGCTCCTGCGATAAACTAG
AtCYCD3;1-RT-F	GAGAAATGGGACGATGAAGGAG
AtCYCD3;1-RT-R	AGTAGAGAAGCCATAATGAGCG
AtCDKB1;1-RT-F	GGAGAAGGAACATACGGGAAAG
AtCDKB1;1-RT-R	GGTAGATTGAGATTTGGTTGATGG
AtCDKB2;1-RT-F	TGTGGATATGTGGTCTGTTGG
AtCDKB2;1-RT-R	GAAGATCAACTCCAGCCTCG
AtCDKC2-RT-F	TGGTGAAATCGTGGCTCTG
AtCDKC2-RT-R	ATCAGCAAGTCCAGTCAAGTC
AtCDKF-RT-F	TTACCAATCTGCGTTCCGG
AtCDKF-RT-R	CATCTCTTAATCTCCCCAACCG
AtKNAT1-RT-F	ACAAGAGAATAACAGCGGAGG
AtKNAT1-RT-R	CAACGCTACCTTCTCTGACTC
AtKNAT2-RT-F	ACCGGAGACAATCAAAGACTG
AtKNAT2-RT-R	GTAGGTTTGGAGTAAGCGAGG
AtAS1-RT-F	CGGTTGTGATGGCTAATTCG
AtAS1-RT-R	ACTGTGGAAGGCGATAATGTC
AtAS2-RT-F	GCGAAAATGTCAACCGGAATG
AtAS2-RT-R	TGACGAAGCTGATGTTGGAG

## Sheet: Table S2
Table S2. The sequencing data of the P. mume using the BGI-seq500 platform.
Lane	Raw_bases(bp)	Q20	Q30	Usable_bases(bp)	Depth（X）*
CL100123537_L01(81-88)	52481845000	0.9843	0.9191	44662316190	168

## Sheet: Table S3
Table S3. Statistical results of genome sequencing using the Oxford Nanopore platform
Total Number	Total Length (bp)	N50 (bp)	N90 (bp)	Max Length(bp)	Min Length (bp)	GC Content (%)
323534	11667250956	36043	28483	127572	1100	37.6

## Sheet: Table S4
Table S4. Statistical results of NT comparison with 6 species of Prunus plant.
Rank	Species	Reads number1	Percentage2
1	Prunus persica	1362	0.1362
2	Prunus avium	1162	0.1162
3	Prunus mume	1119	0.1119
4	Prunus tomentosa	487	0.0487
5	Prunus armeniaca	485	0.0485
6	Prunus yedoensis	478	0.0478
Note: 1.The number of Reads obtained by comparing 10000 Reads randomly taken from the genome with the NT database. 2.The percentage of reads obtained by comparison in the total reads.

## Sheet: Table S5
Table S5. The analysis results of genome using the K-mer method.
K-mer	K-mer numbers	K-mer Depth	Genome size (M)	Clean data (G)	Heterozygous rate(%)	Repeat rate(%)
17	36628390540	140	261.6	44.66	0.754	52.12

## Sheet: Table S6
Table S6. The assembly results of genome based on the Nanopore sequencing
Seq Type	Total Number	Total Length (bp)	N50 (bp)	N90 (bp)	Max Length (bp)	Min Length (bp)	Gap Length (bp)	GC Content (%)
contig	225	237731474	2748054	546873	12609713	45827	0	37.46

## Sheet: Table S7
Table S7. Statistical results of Hi-C sequencing
	Read 1	Read 2
Total Reads	120925465	120925465
Mapped Reads	102298126	102075673
Mapping Ratio	0.846	0.8441
Valid Pairs	26629683
Percentage	0.2202

## Sheet: Table S8
Table S8. The assembly results of genome based on the Hi-C platform
Genome Name	Seq Type	Total Number	Total Length (bp)	N50 (bp)	N90 (bp)	Max Length (bp)	Min Length (bp)	Gap Length (bp)
Before Hi-C	contig	225	237731474	2748054	546873	12609713	45827	0
After Hi-C	scaffold	32	237835974	29355377	23981727	47027706	5000	104500
	contig	241	237731474	2748054	515858	12609713	5000	0

## Sheet: Table S9
Table S9. Statistical results of genome length and mount rate at chromosome level.
Chromosome ID	Length (bp)	Percentage
Chr1	32102147	0.135
Chr2	47027706	0.1977
Chr3	29355377	0.1234
Chr4	27462658	0.1155
Chr5	30543781	0.1284
Chr6	23981727	0.1008
Chr7	20332800	0.0855
Chr8	24137540	0.1015
Unplaced	6361960	0.0122

[truncated: 16 more sheets: Table S10, Table S11, Table S12, Table S13, Table S14, Table S15, Table S16, Table S17, Table S18, Table S19, Table S20, Table S21, Table S22, Table S23, Table S24, Table S25]
